# Supplementary material for: Orthogonal-view microscope for the biomechanics investigations of aquatic organisms
Source: HardwareX. 2024 Apr 22;18:e00533. doi: 10.1016/j.ohx.2024.e00533 (PMC11070628; doi:10.1016/j.ohx.2024.e00533)
Supplement: MMC S1 — Supplementary materials include videos, bill of materials, and design files. [file mmc1.zip]

Archive with 18 entries (18 files):
- S Video 1 Hydra side-view.mov
- S Video 2 Hydra top-view.mov
- S Video 3 Hydra side-view.mov
- S Video 4 Hydra top-view tracking.mov
- supplementary.pdf
- breadboard_and_battery_holder.SLDPRT
- diffuser holder v2.SLDPRT
- horizontal_camera_holder.SLDPRT
- horizontal_camera_path.SLDPRT
- horizontal_camera_post.SLDPRT
- horizontal_camera_stands.SLDPRT
- horizontal_light.SLDPRT
- vertical_camera_adapter.SLDPRT
- vertical_camera_flir.SLDPRT
- vertical_camera_holder.SLDPRT
- vertical_camera_posts.SLDPRT
- vertical_camera_stands.SLDPRT
- GLUB_bill of materials .pdf
